# Supplementary material for: The Enantioselective Potential of NicoShell and TeicoShell Columns for Basic Pharmaceuticals and Forensic Drugs in Sub/Supercritical Fluid Chromatography
Source: Molecules. 2023 Jan 26;28(3):1202. doi: 10.3390/molecules28031202 (PMC9919078; doi:10.3390/molecules28031202)
Supplement: Supplementary file 1 [file molecules-28-01202-s001.zip]

Archive with 1 entries (1 files):
- molecules-2162047-supplementary.pdf
